# Supplementary material for: Identification of HMOX-1-Targeting Natural Compounds in Camellia nitidissima Chi for NSCLC Therapy: Integrating Bioassay and In Silico Screening Approaches
Source: Pharmaceuticals (Basel). 2025 May 30;18(6):824. doi: 10.3390/ph18060824 (PMC12196505; doi:10.3390/ph18060824)
Supplement: Supplementary file 1 [file pharmaceuticals-18-00824-s001.zip]

Archive with 1 entries (1 files):
- pharmaceuticals-3645301-supplementary.pdf
